# Supplementary material for: Constitutive expression of the transcriptional co-activator IκBζ promotes melanoma growth and immunotherapy resistance
Source: Nat Commun. 2025 Jun 25;16:5387. doi: 10.1038/s41467-025-60929-5 (PMC12198385; doi:10.1038/s41467-025-60929-5)
Supplement: Supplementary file 3 — Supplementary Data 1 [file 41467_2025_60929_MOESM3_ESM.xlsx]

## Sheet: Supplementary Data 1
Supplementary Data 1. Analysis of IκBζ-regulated genes, identified from the overlap of LOX-IMVI and D4M-3A cells in the RNA sequencing data.
Overlap	LOX-IMVI- / human-specific genes	D4M-3A- / mouse-specific genes
ADGRG6	BLOC1S5-TXNDC5	1700012B09RIK
ADM	C11orf1	9930111J21RIK1
AMIGO2	C6orf226	A530040E14RIK
APLN	C6orf52	BC147527
ARHGEF3	CAPN1-AS1	C130026I21RIK
ARL4C	CXCL8	C1RA
BASP1	CXorf38	C430049B03RIK
BCL3	CYP51A1	F830016B08RIK
BTC	DSTNP2	G930009F23RIK
C1QTNF1	EMSY-DT	GENE:ENSMUSG00000120463
C3	EXOC3-AS1	GM12185
CACNA1A	FGF14-AS2	GM15433
CARD10	GASAL1	GM22009
CASP7	gene:ENSG00000197813	GM39473
CCL5	gene:ENSG00000203644	GM47547
CCNG2	gene:ENSG00000235609	GM4841
CD274	gene:ENSG00000249319	GM49708
CD82	gene:ENSG00000250657	GM50321
CDA	gene:ENSG00000251281	GM52955
CEBPD	gene:ENSG00000254337	GM7609
CHAC1	gene:ENSG00000258393	GM8113
CHN1	gene:ENSG00000260912	IFI206
CLU	gene:ENSG00000261468	IFI207
CSF2	gene:ENSG00000262003	IFIT3B
CSF3	gene:ENSG00000262526	OLFR56
CSPG4	gene:ENSG00000268858	PHF11B
CTSC	gene:ENSG00000274248	PRL2C2
CXADR	gene:ENSG00000275993	PRL2C3
CXCL1	gene:ENSG00000276089	RMRP_1
CXCL10	gene:ENSG00000276740	RN18S-RS5
CYP1B1	gene:ENSG00000277559	RN7S2
DBP	gene:ENSG00000285283	RN7SK
DDIT4	gene:ENSG00000285304	TRF
EHD4	gene:ENSG00000285517	ZFP467
ENAH	gene:ENSG00000286442
EPAS1	gene:ENSG00000286769
ESM1	gene:ENSG00000286975
EVI2A	gene:ENSG00000287023
FAM162A	gene:ENSG00000287355
GBP2	gene:ENSG00000288012
GBP4	gene:ENSG00000288983
GBP5	gene:ENSG00000289268
GFRA1	gene:ENSG00000289353
GGCT	gene:ENSG00000289486
GJB3	gene:ENSG00000289961
GJB4	gene:ENSG00000290032
GPNMB	gene:ENSG00000290105
GPR85	gene:ENSG00000290318
H2BC12	gene:ENSG00000290453
H3C10	gene:ENSG00000291174
H3C3	HBE1
H4C6	HES4
HELZ2	IFI6
HERC6	KBTBD11-OT1_1
HIF1A	LINC00680
IDH1	LINC00973
IER3	LINC01963
IFIH1	LINC02246
IFIT1	MT1X
IFIT2	NIPBL-DT
IFIT3	NMRAL2P
IGFBP7	PDCD4-AS1
IL11	PRDM8-AS1
IL13RA2	PURPL
IL15	RN7SL3
IL6	SAMD9
IRF7	SCD
ISG20	SECTM1
ITGBL1	SLCO1B3
LOX	SPANXN4
MGARP	ST20-MTHFS
MMP3	STEAP1B-AS1
MX1	TMED7-TICAM2
NCEH1	TMEM147-AS1
NFKBIZ
NGEF
NPR3
NR1D1
NR1D2
NRP2
PARP3
PDK1
PDP1
PLAC1
PLAU
PLOD2
PNRC1
PSMB9
PTX3
RABL6
RAC3
RAET1E
RCAN1
RIPK2
RSAD2
SEMA3A
SEMA3F
SIGLEC15
SLC22A4
SLC2A6
SLC30A4
SOCS3
SOX2
STEAP3
TLR3
TMEM140
TMEM45A
TMEM86A
TNS1
TRIB2
TUBB2B
UNC93B1
