# Supplementary material for: Constitutive expression of the transcriptional co-activator IκBζ promotes melanoma growth and immunotherapy resistance
Source: Nat Commun. 2025 Jun 25;16:5387. doi: 10.1038/s41467-025-60929-5 (PMC12198385; doi:10.1038/s41467-025-60929-5)
Supplement: Supplementary file 4 — Supplementary Data 2 [file 41467_2025_60929_MOESM4_ESM.xlsx]

## Sheet: Supplementary Data 2
Supplementary Data 2. Gene expression primer sequences.
Primer	Purpose (species/Ref)	Forward	Reverse
CCL5	human	GATCAAGACAGCACGTGGAC	TCGGGTGACAAAGACGACTG
CSF3	human	GAGGAAGATCCAGGGCGATG	AGCTTGTAGGTGGCACACTC
CXCL1	human	TCAATCCTGCATCCCCCATAG	CAGGAACAGCCACCAGTGAG
CXCL8	human	AAACTGGGTGCAGAGGGTTG	GCTTGAAGTTTCACTGGCATC
CXCL9	human	ATTGGTGCCCAGTTAGCCTC	TTCTGGCCACAGACAACCTC
CXCL10	human	TGCAAGCCAATTTTGTCCACG	CTGCATCGATTTTGCTCCCC
IL1A	human	CAGCCAGAGAGGGAGTCATTTC	CTGGAACTTTGGCCATCTTGAC
IL1B	human	TCAGCCAATCTTCATTGCTCAAG	GGTCGGAGATTCGTAGCTGG
IL6	human	CATCCTCGACGGCATCTCAG	TGCCTCTTTGCTGCTTTCAC
NFKBIZ	human	ACACCCACAAACCAACTCTGG	TGCTGAACACTGGAGGAAGTC
NFKBIZ	human/detection of overexpression	ACAAGCTGCTGGACGACAG	GCCGTAGAAGTAGCTCAGGTT
RELA	human	AGGCTATCAGTCAGCGCATC	AGCATTCAGGTCGTAGTCCC
RPL37A	human/ reference gene	AGATGAAGAGACGAGCTGTGG	CTTTACCGTGACAGCGGAAG
STAT1	human	AGGTTAACGTTCGCACTCTG	GCTGCTGAAGTTCGTACCAC
STAT3	human	GACTCTCAATCCAAGGGGC	CCTCTGCCGGAGAAAGAG
Actb	mouse/ reference gene	AGGAGTACGATGAGTCCGGC	GGTGTAAAACGCAGCTCAGTA
Ccl5	mouse	TGCTGCTTTGCCTACCTCTC	TCTTCTCTGGGTTGGCACAC
Csf3	mouse	ATCCATGGCTCAACTTTCTGC	GCTGCAGGGCCATTAGCTTC
Cxcl1	mouse	ACGTGTTGACGCTTCCCTTG	TCCTTTGAACGTCTCTGTCCC
Cxcl9	mouse	GAGCAGTGTGGAGTTCGAGG	GGCAGGTTTGATCTCCGTTC
Cxcl10	mouse	CCCACGTGTTGAGATCATTGC	CTCTGCTGTCCATCCATCGC
Hprt1	mouse/ reference gene	CGTCGTGATTAGCGATGATGAAC	CATCTCGAGCAAGTCTTTCAGTC
Il1a	mouse	CTCATTGGCGCTTGAGTCGG	AGAGAGAGATGGTCAATGGCAG
Il1b	mouse	AGCTGAAAGCTCTCCACCTC	GCTTGGGATCCACACTCTCC
Il6	mouse	GTCCGGAGAGGAGACTTCAC	GCAAGTCGATCATCGTTGTTC
Nfkbiz	mouse	AACTCGCCAAGAGACCAGTG	AGAGCCACTGACTTGGAACG
Myc	mouse	TTTGGGCGTTGGAAACCC	GCTGTACGGAGTCGTAGTCG
