# Supplementary material for: Constitutive expression of the transcriptional co-activator IκBζ promotes melanoma growth and immunotherapy resistance
Source: Nat Commun. 2025 Jun 25;16:5387. doi: 10.1038/s41467-025-60929-5 (PMC12198385; doi:10.1038/s41467-025-60929-5)
Supplement: Supplementary file 5 — Supplementary Data 3 [file 41467_2025_60929_MOESM5_ESM.xlsx]

## Sheet: Supplementary Data 3
Supplementary Data 3. ChIP primer sequences.
Primer	Purpose (ChIP)	Forward	Reverse
CCL5	HDAC3, H3K27me3, H3	AATGAGGATGACAGCGAGGG	AGGATCAAGACAGCACGTGG
CXCL1-1	IκBζ	AGCTTCCTCCTCCCTTCTGG	AGGGCAGGAGAAGAGTGTTG
CXCL1-2	STAT3	GATGCCCACTGCTTCTTGAC	TTAATCACGCTGCCCAAATC
CXCL1-3	p65, p50	AAGGCGAATATCCCAGAGTC	GCCTCGCCCTTCAGAGTAAC
CXCL8	IκBζ, STAT3, p65, p50	AGACAGCAGAGCACACAAGC	TCCTTCCGGTGGTTTCTTC
CXCL9	HDAC3, H3K27me3, H3	ATGCAGGCAGAACATTCACC	GCTGGTTCTGATTGGAGTGC
CXCL10-1	STAT3	TTTGCCCTGCTCTCCCATAC	TGAGCAGGAGGACATCAGTG
CXCL10-2	IκBζ	CCATGTTGCAGACTCGAAGG	AAGAGGAGCAGAGGGAAATTC
CXCL10-3	HDAC3, H3K27me3, H3	GGTGCTGAGACTGGAGGTTC	GTCTGCAACATGGGACTTCC
IL1B	IκBζ, p65, p50, HDAC3	GCTAAACCAAACCCCAACTAGC	TCTCTGCCTCCCTCTCTCAG
IL6	IκBζ, STAT3, p65, p50, HDAC3	AGACATGCCAAAGTGCTGAG	TGCAGCTTAGGTCGTCATTG
MB	Negative Control	CTCATGATGCCCCTTCTTCT	GAAGGCGTCTGAGGACTTAAA
RPL37A	Negative Control for H3K27me3	TCTCTGCCATGTGAGGACAC	TGGATGCCAGGAAGTTCAAG
Ccl5	HDAC3, H3K27me3, H3	GTTCTGAAGGGGTGGGAGTC	AAAAGCCTCCAGTGTCCAGC
Cxcl9	HDAC3, H3K27me3, H3	CCTCACCTCGAACTCCACAC	TCAGCTCTGCCATGAAGTCC
Cxcl10	HDAC3, H3K27me3, H3	CACCGCTCTGTCCAATGTCC	TGATTGTGTCACCGGGAAGC
Il6	HDAC3	CACTTTACCCACCTGGCAAC	ACCCAACCTGGACAACAGAC
Actb	Negative Control for H3K27me3	CATGGTGTCCGTTCTGAGTG	AGCTTCTTTGCAGCTCCTTC
