# Supplementary material for: Constitutive expression of the transcriptional co-activator IκBζ promotes melanoma growth and immunotherapy resistance
Source: Nat Commun. 2025 Jun 25;16:5387. doi: 10.1038/s41467-025-60929-5 (PMC12198385; doi:10.1038/s41467-025-60929-5)
Supplement: Supplementary file 6 — Supplementary Data 4 [file 41467_2025_60929_MOESM6_ESM.xlsx]

## Sheet: Supplementary Data 4
Supplementary Data 4. Summary of the clinical characteristics of the melanoma patients.
Patient ID	BOR	IκBζ expression	PFS [months]	OS_months	therapy	sex	stage
1	CR	0	13	27	Nivolumab + Ipilimumab	female	IV
2	CR	0	22	83	Nivolumab + Ipilimumab	male	IV
3	CR	0	34	57	Nivolumab + Ipilimumab	male	IV
4	CR	0	56	83	Nivolumab + Ipilimumab	female	IV
5	CR	0	2	32	Nivolumab + Ipilimumab	male	IV
6	PR	0	5	38	Nivolumab + Ipilimumab	male	IV
7	PR	0	5	42	Nivolumab + Ipilimumab	male	IV
8	PR	0	21	22	Nivolumab + Ipilimumab	male	IV
9	PR	0	27	63	Nivolumab + Ipilimumab	male	IV
10	PD	0	23	60	Nivolumab + Ipilimumab	male	IV
11	PD	0	3	7	Nivolumab + Ipilimumab	female	IV
12	CR	0	32	32	Nivolumab	male	IV
13	CR	0	34	34	Nivolumab	female	IV
14	CR	0	56	56	Nivolumab	female	IV
15	CR	0	39	39	Nivolumab	male	IV
16	PD	0	8	14	Nivolumab + Ipilimumab	male	IV
17	PD	0	9	13	Nivolumab + Ipilimumab	male	IV
18	PD	0	2	18	Nivolumab + Ipilimumab	male	IV
19	PD	0	7	21	Nivolumab + Ipilimumab	female	IV
20	PD	0	8	23	Nivolumab + Ipilimumab	male	IV
21	PD	0	2	10	Nivolumab	male	IV
22	PD	0	4	6	Nivolumab	male	IV
23	PD	0	2	4	Nivolumab	female	IV
24	PD	0	3	10	Nivolumab + Ipilimumab	female	IV
25	PD	0	4	6	Nivolumab + Ipilimumab	female	IV
26	CR	0	24	30	Nivolumab + Ipilimumab	male	IV
27	PD	0	2.4986	4.40543	Nivolumab + Ipilimumab	female	IV
28	PD	0	2.76161	12.8875	Nivolumab + Ipilimumab	female	IV
29	PD	0	7.7917	26.6298	Pembrolizumab	female	IV
30	PD	0	1.54519	4.24105	Nivolumab	male	IV
31	PD	0	2.3671	8.08758	Pembrolizumab	male	IV
32	PD	1	3	11	Nivolumab + Ipilimumab	male	IV
33	CR	1	21	27	Nivolumab + Ipilimumab	male	IV
34	CR	1	27	27	Nivolumab	female	IV
35	PD	1	8	24	Nivolumab + Ipilimumab	female	IV
36	PD	1	12	15	Nivolumab + Ipilimumab	male	IV
37	PD	1	3	11	Nivolumab + Ipilimumab	male	IV
38	PD	1	2.03833	105.204	Pembrolizumab	male	IIIC
39	PD	1.5	3	7	Nivolumab + Ipilimumab	male	IV
40	PD	1.5	14	15	Nivolumab	female	IV
41	PD	1.5	8	14	Nivolumab	male	IV
42	PD	2	2	9	Nivolumab + Ipilimumab	female	IV
43	PD	2	5	10	Nivolumab + Ipilimumab	female	IV
44	PD	2	10	18	Nivolumab + Ipilimumab	male	IV
45	PD	2	3	8	Nivolumab	male	IV
46	PD	2	4	8	Nivolumab + Ipilimumab	male	IV
47	PD	2	3	17	Nivolumab	male	IV
48	CR	2	26	77	Nivolumab + Ipilimumab	male	IV
49	PD	2	7	66	Nivolumab + Ipilimumab	male	IV
50	PD	2	2	31	Nivolumab + Ipilimumab	male	IV
51	PD	2	9	19	Nivolumab	male	IV
