# Supplementary material for: Constitutive expression of the transcriptional co-activator IκBζ promotes melanoma growth and immunotherapy resistance
Source: Nat Commun. 2025 Jun 25;16:5387. doi: 10.1038/s41467-025-60929-5 (PMC12198385; doi:10.1038/s41467-025-60929-5)
Supplement: Supplementary file 9 — Source Data [file 41467_2025_60929_MOESM9_ESM.xlsx]

## Sheet: Fig. 1a
Figure 1a
sample	replicate	NFKBIZ	RPL37A	delta Ct	rel. mRNA level
LOX-IMVI	1	21.86	16.25	5.61	0.0204749
	2	22.01	16.46	5.55	0.0213444
	3	21.96	16.2	5.76	0.018453
SK-MEL-5	1	21.65	17.57	4.08	0.0591286
	2	21.68	17.84	3.84	0.0698304
	3	21.61	17.66	3.95	0.0647041
MV3	1	24.03	17.62	6.41	0.0117597
	2	23.67	17.2	6.47	0.0112807
	3	23.92	17.13	6.79	0.00903663
A-375	1	23.8	17.29	6.51	0.0109722
	2	23.77	17.56	6.21	0.0135084
	3	23.63	17.04	6.59	0.0103804
UACC-62	1	23.72	17.01	6.71	0.00955188
	2	23.86	17.12	6.74	0.0093553
	3	23.26	16.74	6.52	0.0108964
UACC-257	1	21.92	16.88	5.04	0.0303955
	2	21.93	16.84	5.09	0.0293601
	3	21.56	16.92	4.64	0.0401071
Malme-3M	1	22.59	17.16	5.43	0.0231957
	2	22.83	17.32	5.51	0.0219445
	3	23.09	17.3	5.79	0.0180733
SK-MEL-30	1	20.9654	17.4091	3.55624	0.0850088
	2	21.2876	17.9607	3.32695	0.0996528
	3	21.1906	17.7281	3.46254	0.0907135
MeWO	1	21.41	17.15	4.26	0.052193
	2	21.41	17.09	4.32	0.0500669
	3	21.52	17.19	4.33	0.049721
SK-MEL-3	1	22.4022	18.5332	3.86902	0.0684398
	2	22.576	18.7863	3.78971	0.0723076
	3	22.3077	18.6729	3.63488	0.0804992
SK-MEL-28	1	21.55	16.48	5.07	0.0297699
	2	21.63	16.74	4.89	0.0337259
	3	21.59	16.52	5.07	0.0297699
SK-MEL-2	1	22.52	17.55	4.97	0.0319066
	2	22.5	16.96	5.54	0.0214928
	3	22.47	17.09	5.38	0.0240137
Mel-2a	1	23.43	16.57	6.86	0.00860863
	2	23.74	16.92	6.82	0.00885066
	3	23.49	16.25	7.24	0.0066152
HMB-2	1	21.82	17.25	4.57	0.042101
	2	21.96	17.28	4.68	0.0390103
	3	22.32	17.46	4.86	0.0344345
sample	replicate	Nfkbiz	Actb	delta Ct	rel. mRNA level
D4M-3A	1	21.0544	19.1622	1.89225	0.269386
	2	21.0202	19.0889	1.93132	0.26219
	3	20.9586	19.244	1.71459	0.304688
YUMM1.7	1	22.6236	15.5007	7.12291	0.00717448
	2	22.6167	15.8678	6.74886	0.009298
	3	22.7383	15.6463	7.09202	0.00732974
B16-F10	1	24.4715	18.98	5.49155	0.0222268
	2	24.4767	18.9905	5.4862	0.0223095
	3	24.4079	19.1076	5.30035	0.0253767

## Sheet: Fig. 1b
Figure 1b
								Statistical analysis (Unpaired t-test, two-sided)
sample		replicate	NFKBIZ	RPL37A	delta Ct	rel. mRNA level		Comparison	p-value
LOX-IMVI	DMSO	1	21.3	15.5	5.8	0.0179484		LOX-IMVI +DMSO vs. LOX-IMVI +4EGI-1	0.586548
		2	21.52	15.98	5.54	0.0214928		SK-MEL-30 +DMSO vs. SK-MEL-30 +4EGI-1	0.00374117
		3	21.71	15.97	5.74	0.0187106		D4M-3A +DMSO vs. D4M-3A +4EGI-1	0.0510524
	4EGI-1	1	21.25	15.71	5.54	0.0214928
		2	21.54	15.73	5.81	0.0178244
		3	21.49	15.97	5.52	0.0217929
SK-MEL-30	DMSO	1	21.2131	16.0128	5.20026	0.0271998
		2	21.0976	15.7995	5.29814	0.0254157
		3	21.3316	16.0164	5.31526	0.0251159
	4EGI-1	1	21.6585	15.7577	5.90082	0.016737
		2	21.5134	15.8787	5.63466	0.0201279
		3	22.0579	16.1367	5.92126	0.0165014
sample		replicate	Nfkbiz	Actb	delta Ct	rel. mRNA level
D4M-3A	DMSO	1	20.084	14.2789	5.80515	0.0178844
		2	21.1113	14.8102	6.30114	0.0126814
		3	20.7352	14.797	5.93822	0.0163086
	4EGI-1	1	21.0861	15.411	5.6751	0.0195716
		2	20.7091	15.4626	5.24654	0.0263411
		3	21.0548	16.0336	5.02118	0.0307945

## Sheet: Fig. 1c
Figure 1c
								Statistical analysis (Unpaired t-test, two-sided)
sample		replicate	NFKBIZ	RPL37A	delta Ct	rel. mRNA level		Comparison	p-value
MV3	DMSO	1	22.4986	16.5084	5.99022	0.0157313		MV3 +DMSO vs. MV3 +MG-132	0.534713
		2	22.3536	15.9995	6.35403	0.0122249		UACC-62 +DMSO vs. UACC-62 +MG-132	0.688703
		3	22.5313	16.5634	5.96788	0.0159767		B16-F10 +DMSO vs. B16-F10 +MG-132	0.11488
	MG-132	1	22.511	16.6764	5.83467	0.0175222
		2	22.8523	16.9575	5.89473	0.0168078
		3	22.1183	15.8806	6.23773	0.0132512
UACC-62	DMSO	1	21.6955	15.8978	5.79771	0.0179769
		2	22.2175	16.1674	6.05011	0.0150916
		3	22.1568	16.2894	5.86739	0.0171293
	MG-132	1	21.4871	15.6075	5.87968	0.016984
		2	22.0251	16.1005	5.92462	0.0164632
		3	22.1218	16.1112	6.01055	0.0155112
sample		replicate	Nfkbiz	Actb	delta Ct	rel. mRNA level
B16-F10	DMSO	1	25.1904	16.4293	8.76108	0.00230489
		2	25.2902	16.4738	8.81643	0.00221814
		3	25.3161	16.5115	8.80461	0.00223639
	MG-132	1	25.1304	16.8935	8.23694	0.00331462
		2	25.3271	16.7361	8.59105	0.00259321
		3	25.3685	16.7013	8.66718	0.00245991

## Sheet: Fig. 1d and Supp. Fig. 1f-h
Figure 1d and Supplementary Figure 1f-h
						Statistical analysis (Unpaired t-test, two-sided)
Patient ID	Organ/Anatomic Site	Stage	IκBζ protein score	NFKBIZ mRNA copies / cell		Comparison	p-value
1	Skin	IIB	0	0		IκBζ protein expression vs. NFKBIZ mRNA expression	0.567864
2	Skin	IIB	0	0
3	Skin	III	0	2.43
4	Skin	IIB	0	3.31
5	Skin	IIB	0	1.2
6	Skin	IA	0	1.82
7	Skin	IIB	0	2.39333
8	Skin	IIB	0	2.38333
9	Skin	IIB	0	0
10	Skin	IIB	0	0
11	Skin	IIB	0	1.06748
12	Skin	III	0	0.0333333
13	Skin	III	0	0.136667
14	Skin	IIB	0	0
15	Skin	IIB	0	0
16	Skin	IIB	0	1.11
17	Skin	IB	0	0.853333
18	Skin	IB	0	0.860135
19	Skin	IIB	0	0.0533333
20	Skin	IIB	0	0.0533333
21	Skin	III	0	2.40771
22	Skin	III	0	2.1
23	Skin	IIB	0	0
24	Skin	IIB	0	0.0833333
25	Skin	IIB	0	0.05
26	Skin	IIB	0	0.09
27	Skin	IIB	0	0.53
28	Skin	IIB	0	1.06667
29	Skin	IIB	0	1.25
30	Skin	IIA	0	0
31	Skin	IIA	0	0
32	Skin	IIB	0	1.47109
33	Skin	IIB	0	1.51667
34	Skin	IIB	0	0.84
35	Skin	IIB	0	1.05
36	Skin	IIB	0	0.879663
37	Skin	IIB	0	0.226667
38	Skin	IV	0	0.573333
39	Skin	IV	0	0.413333
40	Skin	IB	0	3.12333
41	Skin	IB	0	2.41333
42	Skin	III	0	0.02
43	Skin	III	0	0
44	Skin	IIB	0	1.31667
45	Skin	IIB	0	loss of material during staining progress
46	Skin	IIB	0	0.0566667
47	Skin	IIB	0	0.00333333
48	Rectum	IIB	0	0.0433333
49	Rectum	IIB	0	0.0933333
50	Rectum	no information	0	0
51	Rectum	no information	0	0.0133333
52	Tongue	no information	0	0.133333
53	Tongue	no information	0	0.09
54	Stomach	no information	0	0.0233333
55	Stomach	no information	0	0.02
56	Vulva	IIB	0	0.153333
57	Vulva	IIB	0	0.123333
58	Vulva	IIB	0	0.0766667
59	Skin	IIA	1	0.0166667
60	Skin	IA	1	1.98
61	Skin	IIB	1	0.0433333
62	Skin	IIB	1	0.0433333
63	Skin	IIB	1	0.02
64	Skin	IIB	1	0.00666667
65	Skin	III	1	loss of material during staining progress
66	Skin	IIB	1	0.92
67	Skin	IIB	1	1.83256
68	Rectum	no information	1	1.46333
69	Rectum	no information	1	0.058
70	Rectum	no information	1	0.0766667
71	Vulva	IIB	1	0.09
72	Vulva	IIB	1	0.586667
73	Skin	III	2	2.01667
74	Skin	IIB	2	0.06
75	Skin	IIB	2	0.156667
76	Skin	IIA	2	0.054
77	Skin	IIB	2	1.86667
78	Skin	IIB	2	0.0166667
79	Skin	IIB	2	0.0166667
80	Skin	IIB	2	1.39333
81	Skin	III	2	0.0166667
82	Skin	IIB	2	0.0166667
83	Skin	IIC	2	0.733333
84	Skin	IIC	2	1.36667
85	Skin	IIB	2	0.54
86	Skin	IIB	2	0.266667
87	Rectum	no information	2	0.94
88	Rectum	no information	2	0.233333
89	Rectum	no information	2	1.45838
90	Vulva	IIB	2	0.32

## Sheet: Fig. 1e, Fig. 5a, Supp. Fig. 5a
Figure 1e, Figure 5a and Supplementary Figure 5a
									Statistical analysis (Unpaired t-test, two-sided)
Patient ID	BOR	IκBζ expression	PFS [months]	OS_months	therapy	sex	stage		Comparison	p-value
1	CR	0	13	27	Nivolumab + Ipilimumab	female	IV		IκBζ protein expression CR patients vs. IκBζ protein expression PD patients	0.00860813
2	CR	0	22	83	Nivolumab + Ipilimumab	male	IV
3	CR	0	34	57	Nivolumab + Ipilimumab	male	IV
4	CR	0	56	83	Nivolumab + Ipilimumab	female	IV
5	CR	0	2	32	Nivolumab + Ipilimumab	male	IV
6	PR	0	5	38	Nivolumab + Ipilimumab	male	IV
7	PR	0	5	42	Nivolumab + Ipilimumab	male	IV
8	PR	0	21	22	Nivolumab + Ipilimumab	male	IV
9	PR	0	27	63	Nivolumab + Ipilimumab	male	IV
10	PD	0	23	60	Nivolumab + Ipilimumab	male	IV
11	PD	0	3	7	Nivolumab + Ipilimumab	female	IV
12	CR	0	32	32	Nivolumab	male	IV
13	CR	0	34	34	Nivolumab	female	IV
14	CR	0	56	56	Nivolumab	female	IV
15	CR	0	39	39	Nivolumab	male	IV
16	PD	0	8	14	Nivolumab + Ipilimumab	male	IV
17	PD	0	9	13	Nivolumab + Ipilimumab	male	IV
18	PD	0	2	18	Nivolumab + Ipilimumab	male	IV
19	PD	0	7	21	Nivolumab + Ipilimumab	female	IV
20	PD	0	8	23	Nivolumab + Ipilimumab	male	IV
21	PD	0	2	10	Nivolumab	male	IV
22	PD	0	4	6	Nivolumab	male	IV
23	PD	0	2	4	Nivolumab	female	IV
24	PD	0	3	10	Nivolumab + Ipilimumab	female	IV
25	PD	0	4	6	Nivolumab + Ipilimumab	female	IV
26	CR	0	24	30	Nivolumab + Ipilimumab	male	IV
27	PD	0	2.4986	4.40543	Nivolumab + Ipilimumab	female	IV
28	PD	0	2.76161	12.8875	Nivolumab + Ipilimumab	female	IV
29	PD	0	7.7917	26.6298	Pembrolizumab	female	IV
30	PD	0	1.54519	4.24105	Nivolumab	male	IV
31	PD	0	2.3671	8.08758	Pembrolizumab	male	IV
32	PD	1	3	11	Nivolumab + Ipilimumab	male	IV
33	CR	1	21	27	Nivolumab + Ipilimumab	male	IV
34	CR	1	27	27	Nivolumab	female	IV
35	PD	1	8	24	Nivolumab + Ipilimumab	female	IV
36	PD	1	12	15	Nivolumab + Ipilimumab	male	IV
37	PD	1	3	11	Nivolumab + Ipilimumab	male	IV
38	PD	1	2.03833	105.204	Pembrolizumab	male	IIIC
39	PD	1.5	3	7	Nivolumab + Ipilimumab	male	IV
40	PD	1.5	14	15	Nivolumab	female	IV
41	PD	1.5	8	14	Nivolumab	male	IV
42	PD	2	2	9	Nivolumab + Ipilimumab	female	IV
43	PD	2	5	10	Nivolumab + Ipilimumab	female	IV
44	PD	2	10	18	Nivolumab + Ipilimumab	male	IV
45	PD	2	3	8	Nivolumab	male	IV
46	PD	2	4	8	Nivolumab + Ipilimumab	male	IV
47	PD	2	3	17	Nivolumab	male	IV
48	CR	2	26	77	Nivolumab + Ipilimumab	male	IV
49	PD	2	7	66	Nivolumab + Ipilimumab	male	IV
50	PD	2	2	31	Nivolumab + Ipilimumab	male	IV
51	PD	2	9	19	Nivolumab	male	IV

## Sheet: Fig. 2a
Figure 2a

## Sheet: Fig 2f
Figure 2f
							Statistical analysis (Unpaired t-test, two-sided)
sample	replicate	IL1B	RPL37A	delta Ct	rel. mRNA level		Comparison	p-value
LOX-IMVI sh Ctrl	1	17.9	15.95	1.95	0.258816		LOX-IMVI sh Ctrl vs. LOX-IMVI sh NFKBIZ	0.00364771
	2	17.97	15.83	2.14	0.22688		SK-MEL-30 sh Ctrl vs. SK-MEL-30 sh NFKBIZ	0.0491581
	3	17.72	15.98	1.74	0.29937		MV3 +Ctrl vs. MV3 +IκBζ	0.00104525
LOX-IMVI sh NFKBIZ	1	18.9	15.91	2.99	0.125869		UACC-62 +Ctrl vs. UACC-62 +IκBζ	0.00133694
	2	19.19	15.82	3.37	0.0967228		B16-F10 +Ctrl vs. B16-F10 +IκBζ	0.000958645
	3	18.61	15.68	2.93	0.131215
SK-MEL-30 sh Ctrl	1	27.8071	19.1788	8.62831	0.00252708
	2	29.0958	19.3834	9.71238	0.00119202
	3	29.4492	19.1274	10.3218	0.000781294
SK-MEL-30 sh NFKBIZ	1	28.7686	17.4391	11.3295	0.000388578
	2	29.1518	18.3949	10.7569	0.000577904
	3	30.2615	19.3715	10.89	0.00052696
MV3 + Ctrl	1	24.03	16.18	7.85	0.00433426
	2	24.29	16.51	7.78	0.00454974
	3	23.96	16.31	7.65	0.00497875
MV3 + IκBζ	1	22.99	16.5	6.49	0.0111254
	2	22.84	16.28	6.56	0.0105985
	3	22.81	16.57	6.24	0.0132304
UACC-62 + Ctrl	1	32.14	16.25	15.89	1.64677e-05
	2	32.48	16.1	16.38	1.17254e-05
	3	32.31	16.01	16.3	1.2394e-05
UACC-62 + IκBζ	1	29.33	16.27	13.06	0.000117098
	2	29.45	16.25	13.2	0.000106268
	3	28.95	16.27	12.68	0.000152384
sample	replicate	Il1b	Actb	delta Ct	rel. mRNA level
B16-F10 + Ctrl	1	31.5873	19.5353	12.0521	0.000235488
	2	31.7721	19.9573	11.8148	0.000277582
	3	31.8337	19.6626	12.1711	0.000216839
B16-F10 + IκBζ	1	31.0081	20.0601	10.948	0.000506215
	2	31.1571	20.0403	11.1168	0.00045031
	3	31.3512	20.2337	11.1175	0.000450095

## Sheet: Fig 2g
Figure 2g
							Statistical analysis (Unpaired t-test, two-sided)
sample	replicate	IL6	RPL37A	delta Ct	rel. mRNA level		Comparison	p-value
LOX-IMVI sh Ctrl	1	26.3	15.95	10.35	0.000766195		LOX-IMVI sh Ctrl vs. LOX-IMVI sh NFKBIZ	0.000556975
	2	26.43	15.83	10.6	0.000644291		SK-MEL-30 sh Ctrl vs. SK-MEL-30 sh NFKBIZ	0.0162834
	3	26.26	15.98	10.28	0.000804288		MV3 +Ctrl vs. MV3 +IκBζ	1.80202e-05
LOX-IMVI sh NFKBIZ	1	28.13	15.91	12.22	0.000209611		UACC-62 +Ctrl vs. UACC-62 +IκBζ	2.6505e-06
	2	28.58	15.82	12.76	0.000144164		D4M-3A Ctrl vs. D4M-3A Nfkbiz KO	0.00094128
	3	27.79	15.68	12.11	0.000226218		B16-F10 +Ctrl vs. B16-F10 +IκBζ	0.00184117
SK-MEL-30 sh Ctrl	1	32.8238	19.1788	13.645	7.80615e-05
	2	32.9097	19.3834	13.5263	8.47572e-05
	3	32.4243	19.1274	13.2969	9.93628e-05
SK-MEL-30 sh NFKBIZ	1	31.7175	17.4391	14.2783	5.03259e-05
	2	32.3124	18.3949	13.9175	6.4628e-05
	3	33.4651	19.3715	14.0936	5.7201e-05
MV3 + Ctrl	1	24.65	16.18	8.47	0.00282017
	2	24.65	16.51	8.14	0.003545
	3	24.72	16.31	8.41	0.00293994
MV3 + IκBζ	1	23.32	16.5	6.82	0.00885066
	2	23.11	16.28	6.83	0.00878952
	3	23.43	16.57	6.86	0.00860863
UACC-62 + Ctrl	1	31.086	16.0395	15.0465	2.95487e-05
	2	30.5734	16.6288	13.9446	6.34232e-05
	3	30.7744	17.0811	13.6933	7.54911e-05
UACC-62 + IκBζ	1	27.0773	16.7734	10.3039	0.000791064
	2	27.2823	17.0627	10.2196	0.000838667
	3	27.4873	17.2415	10.2458	0.000823585
sample	replicate	Il6	Actb	delta Ct	rel. mRNA level
D4M-3A Ctrl	1	22.382	16.2735	6.10852	0.0144928
	2	22.1589	16.3236	5.83531	0.0175144
	3	22.2092	16.3047	5.90447	0.0166947
D4M-3A Nfkbiz KO	1	23.2002	15.888	7.31215	0.00629251
	2	24.1024	16.1288	7.97361	0.00397837
	3	23.4512	16.1933	7.25788	0.00653373
B16-F10 + Ctrl	1	34.0245	16.6396	17.3849	5.84269e-06
	2	32.6216	16.2067	16.4149	1.14455e-05
	3	33.3886	15.7788	17.6098	4.99942e-06
B16-F10 + IκBζ	1	28.4628	15.1699	13.2929	9.96409e-05
	2	29.8807	16.4934	13.3873	9.33296e-05
	3	30.3133	16.4118	13.9015	6.53493e-05

## Sheet: Fig 2h
Figure 2h
							Statistical analysis (Unpaired t-test, two-sided)
LOX-IMVI sh Ctrl 1	Ct input 1:10	Ct IgG	Ct IκBζ	% of input IgG	% of input IκBζ		Comparison	p-value
CXCL1	23.2349	27.6769	24.5903	0.0460087	0.390833		CXCL1	0.00320441
CXCL8	24.4616	28.8655	25.5481	0.0472395	0.470918		CXCL8	3.28614e-05
CXCL10	25.3433	31.4188	25.6839	0.0148285	0.789753		CXCL10	2.96558e-08
IL1B	25.2167	31.3028	26.0754	0.0147204	0.551467		IL1B	4.44019e-05
IL6	23.0268	27.6675	24.8957	0.0400871	0.273784		IL6	0.00405386
LOX-IMVI sh Ctrl 2	Ct input 1:10	Ct IgG	Ct IκBζ	% of input IgG	% of input IκBζ
CXCL1	23.4835	27.4586	24.3346	0.0635881	0.554394
CXCL8	24.3406	28.7228	25.4387	0.0479536	0.467108
CXCL10	25.2674	30.4086	25.5686	0.0283356	0.811583
IL1B	25.4669	29.6364	26.2747	0.055572	0.571235
IL6	23.367	27.52	24.7492	0.0562121	0.383656
LOX-IMVI sh Ctrl 3	Ct input 1:10	Ct IgG	Ct IκBζ	% of input IgG	% of input IκBζ
CXCL1	23.4748	27.4119	24.3229	0.0652868	0.555507
CXCL8	24.5337	28.8137	25.7992	0.0514717	0.415959
CXCL10	25.2365	30.4086	25.5686	0.0277366	0.794426
IL1B	25.6584	29.9369	26.2825	0.0515271	0.648814
IL6	23.4298	27.5114	24.8137	0.0590647	0.383187
LOX-IMVI sh NFKBIZ 1	Ct input 1:10	Ct IgG	Ct IκBζ	% of input IgG	% of input IκBζ
CXCL1	23.4557	27.4591	26.0581	0.0623537	0.164665
CXCL8	24.5275	28.8326	28.4836	0.0505886	0.0644328
CXCL10	24.4929	30.4916	31.6544	0.0156396	0.00698513
IL1B	24.2429	29.3967	29.4741	0.02809	0.0266235
IL6	23.3508	27.6136	26.3458	0.0520935	0.125438
LOX-IMVI sh NFKBIZ 2	Ct input 1:10	Ct IgG	Ct IκBζ	% of input IgG	% of input IκBζ
CXCL1	23.7687	27.8033	26.5278	0.0610203	0.14772
CXCL8	24.6872	29.1084	28.3068	0.0466738	0.0813547
CXCL10	24.3771	30.5062	31.7158	0.014287	0.00617752
IL1B	24.3457	30.6414	30.1748	0.0127295	0.0175902
IL6	23.3647	27.7354	26.2243	0.0483366	0.137769
LOX-IMVI sh NFKBIZ 3	Ct input 1:10	Ct IgG	Ct IκBζ	% of input IgG	% of input IκBζ
CXCL1	23.6454	28.2033	26.4428	0.0424568	0.143844
CXCL8	24.3466	29.5313	28.1257	0.0274938	0.0728434
CXCL10	24.6588	30.5062	31.8554	0.0173684	0.00681716
IL1B	24.3224	30.7745	30.1455	0.0114211	0.0176635
IL6	23.2982	28.1017	26.3396	0.0358108	0.121468

## Sheet: Fig 3a
Figure 3a
	D4M-3A Ctrl						D4M-3A Nfkbiz KO							Statistical analysis (Unpaired t-test, two-sided)
	Luminescence (RLU)			% alive cells			Luminescence (RLU)			% alive cells				Comparison	p-value
Days	replicate 1	replicate 2	replicate 3	replicate 1	replicate 2	replicate 3	replicate 1	replicate 2	replicate 3	replicate 1	replicate 2	replicate 3		Day 5	0.034702
1	139025	146358	131071	100	100	100	217757	263811	197947	100	100	100		Day 6	1.80037e-05
2	278495	225099	244548	200.32	153.8	186.577	332142	342840	418661	152.529	129.957	211.502
3	679849	641166	541166	489.012	438.081	412.88	722686	685419	662105	331.877	259.814	334.486
4	675575	886648	775575	485.938	605.808	591.721	1234077	1346302	1329143	566.722	510.328	671.464
5	854564	811059	1260451	614.684	554.161	961.655	688127	718802	658360	316.007	272.469	332.594
6	1452765	1433266	1381825	1044.97	979.288	1054.26	538719	504503	531544	247.395	191.237	268.528

[truncated: 52 more sheets: Fig 3b, Fig 3c, Fig 3d, Fig. 4a, Fig. 4b, Fig. 4c, Fig. 4d, Fig. 4e, Fig. 4f, Fig. 4h, Fig. 6c, Fig. 6d, Fig. 6f and Supp. Fig. 6a+b, Fig. 6g, Fig. 7b, Fig. 7c, Fig. 7d, Fig. 7e, Fig. 8a, Fig. 8b …]
